# Supplementary material for: Factors influencing medical students’ decisions to remain at their alma mater for postgraduate clinical training: A cross-sectional study in Japan
Source: PLoS One. 2025 Jul 10;20(7):e0327502. doi: 10.1371/journal.pone.0327502 (PMC12244655; doi:10.1371/journal.pone.0327502)
Supplement: S1 File — (XLSX) [file pone.0327502.s001.xlsx]

## Sheet: Sheet1
Legend for Supplemental File S1:
A list of university hospitals in Japan that participated in the study. The table includes the hospital ID, official hospital name, and website URL.
ID No	University Hospital Name	URL
1	Hokkaido University Hospital	http://www.huhp.hokudai.ac.jp/
2	Asahikawa Medical University Hospital	http://www.asahikawa-med.ac.jp/index_h.php?f=index
3	Hirosaki University Hospital	http://www.med.hirosaki-u.ac.jp/hospital/
4	Tohoku University Hospital	http://www.hosp.tohoku.ac.jp/
5	Akita University Hospital	http://www.hos.akita-u.ac.jp/
6	Yamagata University Hospital	http://www.id.yamagata-u.ac.jp/MID/index.htm
7	University of Tsukuba Hospital	http://www.s.hosp.tsukuba.ac.jp/
8	Gunma University Hospital	http://hospital.med.gunma-u.ac.jp/
9	Chiba University Hospital	http://www.ho.chiba-u.ac.jp/
10	The University of Tokyo Hospital	http://www.h.u-tokyo.ac.jp/
11	Tokyo Medical and Dental University Hospital	http://www.tmd.ac.jp/medhospital/index.html
12	Niigata University Medical and Dental Hospital	http://www.nuh.niigata-u.ac.jp/
13	University of Toyama Hospital	http://www.hosp.u-toyama.ac.jp/guide/index.html
14	Kanazawa University Hospital	http://web.hosp.kanazawa-u.ac.jp/
15	University of Fukui Hospital	http://www.hosp.u-fukui.ac.jp/
16	University of Yamanashi Hospital	http://www.hosp.yamanashi.ac.jp/
17	Shinshu University Hospital	http://wwwhp.md.shinshu-u.ac.jp/
18	Gifu University Hospital	http://hosp.gifu-u.ac.jp/
19	Hamamatsu University School of Medicine Hospital	http://www.hama-med.ac.jp/hos_index.html
20	Nagoya University Hospital	http://www.med.nagoya-u.ac.jp/hospital/index.html
21	Mie University Hospital	http://www.hosp.mie-u.ac.jp/
22	Shiga University of Medical Science Hospital	http://www.shiga-med.ac.jp/hospital/
23	Kyoto University Hospital	http://www.kuhp.kyoto-u.ac.jp/
24	Osaka University Hospital	http://www.hosp.med.osaka-u.ac.jp/
25	Kobe University Hospital	http://www.hosp.kobe-u.ac.jp/
26	Tottori University Hospital	http://www2.hosp.med.tottori-u.ac.jp/
27	Shimane University Hospital	http://www.med.shimane-u.ac.jp/hospital/index.html
28	Okayama University Hospital	https://www.okayama-u.ac.jp/user/hospital/
29	Hiroshima University Hospital	http://www.hiroshima-u.ac.jp/hosp/
30	Yamaguchi University Hospital	http://www.hosp.yamaguchi-u.ac.jp/
31	Tokushima University Hospital	http://www.tokushima-hosp.jp/
32	Kagawa University Hospital	http://www.med.kagawa-u.ac.jp/~hospital/
33	Ehime University Hospital	http://www.hsp.ehime-u.ac.jp/
34	Kochi University Hospital	http://www.kochi-u.ac.jp/kms/hsptl/
35	Kyushu University Hospital	http://www.hosp.kyushu-u.ac.jp/index.php
36	Saga University Hospital	http://www.hospital.med.saga-u.ac.jp/hp/top.php
37	Nagasaki University Hospital	http://www.mh.nagasaki-u.ac.jp/
38	Kumamoto University Hospital	http://www.kuh.kumamoto-u.ac.jp/
39	Oita University Hospital	http://www.med.oita-u.ac.jp/hospital/index.html
40	University of Miyazaki Hospital	http://www.med.miyazaki-u.ac.jp/home/hospital/
41	Kagoshima University Hospital	http://com4.kufm.kagoshima-u.ac.jp/
42	University of the Ryukyus Hospital	http://www.hosp.u-ryukyu.ac.jp/
43	Sapporo Medical University Hospital	http://web.sapmed.ac.jp/hospital/
44	Fukushima Medical University Hospital	http://www.fmu.ac.jp/byoin/index.php
45	Yokohama City University Hospital	http://www.yokohama-cu.ac.jp/fukuhp/
46	Nagoya City University Hospital	http://w3hosp.med.nagoya-cu.ac.jp/
47	Kyoto Prefectural University of Medicine Hospital	http://www.h.kpu-m.ac.jp/
48	Osaka Metropolitan University Hospital	http://www.hosp.med.osaka-cu.ac.jp/
49	Nara Medical University Hospital	http://www.naramed-u.ac.jp/hospital/
50	Wakayama Medical University Hospital	http://www.wakayama-med.ac.jp/hospital/index.html
51	Iwate Medical University Hospital	https://www.hosp.iwate-med.ac.jp/yahaba/
52	Tohoku Medical and Pharmaceutical University Hospital	http://www.hosp.tohoku-mpu.ac.jp/
53	Dokkyo Medical University Hospital	http://www.dokkyomed.ac.jp/hosp-m.html
54	Saitama Medical University Hospital	http://www.saitama-med.ac.jp/hospital/index.html
55	International University of Health and Welfare Hospital	https://naritahospital.iuhw.ac.jp/
56	Kyorin University Hospital	http://www.kyorin-u.ac.jp/hospital/
57	Keio University Hospital	http://www.hosp.keio.ac.jp/
58	Juntendo University Hospital	http://www.juntendo.ac.jp/hospital/index.php
59	Showa University Hospital	http://www.showa-u.ac.jp/SUH/index.html
60	Teikyo University Hospital	http://www.teikyo-hospital.jp/
61	Tokyo Medical University Hospital	http://hospinfo.tokyo-med.ac.jp/
62	Jikei University School of Medicine Hospital	http://www.jikei.ac.jp/hospital/honin/index.html
63	Tokyo Women’s Medical University Hospital	http://www.twmu.ac.jp/info-twmu/
64	Toho University Omori Medical Center	http://www.omori.med.toho-u.ac.jp/
65	Nihon University Itabashi Hospital	http://www.med.nihon-u.ac.jp/hospital/itabashi/
66	Nippon Medical School Hospital	https://www.nms.ac.jp/hosp.html
67	Kitasato University Hospital	http://www.kitasato-u.ac.jp/khp/
68	St. Marianna University School of Medicine Hospital	http://www.marianna-u.ac.jp/
69	Tokai University Hospital	https://www.fuzoku-hosp.tokai.ac.jp/
70	Kanazawa Medical University Hospital	http://www.kanazawa-med.ac.jp/~hospital/
71	Aichi Medical University Hospital	http://www.aichi-med-u.ac.jp/hospital/index.html
72	Fujita Health University Hospital	http://www.fujita-hu.ac.jp/HOSPITAL1/
73	Osaka Medical and Pharmaceutical University Hospital	https://hospital.ompu.ac.jp/
74	Kansai Medical University Hospital	http://www.kmu.ac.jp/hirakata/
75	Kindai University Hospital	http://www.med.kindai.ac.jp/huzoku/
76	Hyogo College of Medicine Hospital	http://www.hosp.hyo-med.ac.jp/
77	Kawasaki Medical University Hospital	http://www.kawasaki-m.ac.jp/hospital/
78	Kurume University Hospital	http://www.hosp.kurume-u.ac.jp/
79	University of Occupational and Environmental Health Hospital	http://www.uoeh-u.ac.jp/hospital.html
80	Fukuoka University Hospital	http://www.hop.fukuoka-u.ac.jp/
