# Supplementary material for: Factors influencing medical students’ decisions to remain at their alma mater for postgraduate clinical training: A cross-sectional study in Japan
Source: PLoS One. 2025 Jul 10;20(7):e0327502. doi: 10.1371/journal.pone.0327502 (PMC12244655; doi:10.1371/journal.pone.0327502)
Supplement: S1 Dataset — (ZIP) [file pone.0327502.s002.zip › Dataset.csv]

capa	salary_shibuni	research_paper	tasuki	Branch_hospitals_No	female_per	dpc_per1000	gairai_day	proportion_applying_to_alma_mater	jidai_prof_per	bed_num_100	cityyn	new_univ_cate
29	2	2	1	1	0	16.38	2.351	34.48275862068966	60.0	9.44	1	1
55	1	2	1	0	2	15.845	1.557	56.36363636363636	27.2727272727273	6.02	0	1
45	2	0	1	0	0	13.171	1.557	2.2222222222222223	50.0	6.32	0	1
36	1	1	1	0	2	10.252	3.013	8.333333333333332	65.1162790697674	11.76	1	1
16	2	1	1	0	0	18.709	1.026	18.75	31.25	6.05	0	1
50	2	1	1	0	0	17.498	1.322	40.0	17.3913043478261	6.31	0	1
90	1	1	0	0	1	11.837	1.773	34.44444444444444	50.0	7.93	0	1
40	1	1	1	0	0	10.978	1.724	2.5	34.6153846153846	7.31	0	1
50	2	1	1	0	0	10.252	2.187	24.0	56.25	8.5	1	1
97	1	1	1	1	0	13.841	2.799	16.49484536082474	83.7837837837838	12.17	1	1
94	2	2	1	0	2	17.039	1.826	57.446808510638306	51.3513513513513	7.53	1	1
45	2	1	1	0	0	22.884	2.302	15.555555555555555	41.3793103448276	8.27	1	1
36	2	0	1	0	0	9.567	1.355	41.66666666666667	14.2857142857143	6.01	0	1
40	2	2	1	0	0	13.841	1.607	50.0	46.6666666666667	8.31	0	1
44	1	0	1	0	0	16.452	1.436	13.636363636363635	18.5185185185185	5.92	0	1
42	1	2	1	0	0	18.341	1.34	73.80952380952381	17.3913043478261	6.12	0	1
35	2	2	1	0	0	27.577	1.419	17.142857142857142	36.0	7.05	0	1
34	2	0	1	0	0	17.515	1.37	14.705882352941178	22.2222222222222	6.06	0	1
35	2	2	1	0	0	18.477	1.361	48.57142857142857	15.1515151515152	6.13	1	1
21	2	2	1	0	0	9.589	2.256	9.523809523809524	50.0	10.69	1	1
30	2	2	1	0	1	24.969	1.396	30.0	56.25	6.85	0	1
39	2	0	1	0	0	16.201	1.337	61.53846153846154	24.1379310344828	6.02	0	1
75	2	1	1	0	2	19.184	0.688	33.33333333333333	61.7647058823529	11.21	1	1
59	1	1	1	0	0	19.599	2.431	27.11864406779661	77.4193548387097	10.86	0	1
65	1	2	1	1	1	23.51	0.754	35.38461538461539	36.3636363636364	9.34	1	1
43	2	1	1	0	1	24.547	1.514	13.953488372093023	46.875	6.97	0	1
24	2	1	1	0	0	17.558	0.816	33.33333333333333	32.258064516129	6.34	0	1
41	2	2	1	0	0	16.294	2.714	53.65853658536586	47.0588235294118	8.34	1	1
44	2	2	1	0	1	22.685	1.728	25.0	48.4848484848485	7.46	1	1
24	2	1	1	0	1	15.664	1.317	20.833333333333336	34.375	7.2	0	1
27	1	2	1	0	0	19.362	1.194	14.814814814814813	52.0	6.75	0	1
49	2	2	0	0	0	21.638	0.981	32.6530612244898	33.3333333333333	6.03	0	1
46	1	1	1	0	1	23.183	1.276	54.347826086956516	20.5882352941176	6.28	0	1
41	2	1	0	0	1	15.527	0.992	26.82926829268293	6.66666666666667	6.0	0	1
59	1	0	1	1	2	13.248	3.224	22.033898305084744	63.6363636363636	12.38	1	1
44	2	0	1	0	0	12.596	0.952	40.909090909090914	15.3846153846154	6.04	0	1
55	1	1	1	0	0	13.108	1.765	47.27272727272727	48.3870967741936	8.71	0	1
39	1	2	1	0	0	12.207	1.458	33.33333333333333	34.4827586206897	8.24	1	1
48	1	0	1	0	0	12.285	1.052	37.5	32.1428571428571	6.09	0	1
50	1	1	0	0	1	14.274	1.08	30.0	14.2857142857143	6.32	0	1
50	2	0	0	0	0	14.657	1.085	38.0	29.1666666666667	5.7	0	1
24	1	0	1	0	0	13.945	1.06	66.66666666666666	5.55555555555556	6.0	0	1
40	1	2	0	1	2	20.395	0.604	20.0	23.5294117647059	11.66	0	2
34	2	2	1	1	0	17.815	0.988	26.47058823529412	0.0	5.54	1	2
58	2	1	0	2	1	29.333	2.083	62.06896551724138	14.8148148148148	11.95	0	2
55	2	0	0	2	1	15.226	1.835	45.45454545454545	15.625	9.65	0	2
25	2	1	0	2	0	11.892	1.017	8.0	0.0	4.08	0	2
51	1	2	0	0	2	19.926	2.175	62.745098039215684	2.85714285714286	11.53	0	2
52	1	2	1	0	2	12.952	3.183	19.230769230769234	85.1851851851852	9.6	1	2
43	1	2	0	2	1	20.178	4.459	48.837209302325576	43.4782608695652	10.32	1	2
35	1	0	0	2	1	19.664	1.613	57.14285714285714	35.2941176470588	8.15	1	2
29	1	1	0	2	2	20.624	1.659	75.86206896551724	0.0	10.73	1	2
39	1	0	0	2	0	16.646	2.441	30.76923076923077	53.5714285714286	10.15	1	2
33	1	0	0	2	0	21.224	2.776	21.21212121212121	56.6666666666667	6.64	1	2
24	1	2	0	2	2	15.661	2.859	54.166666666666664	11.1111111111111	13.69	1	2
30	1	0	0	2	0	19.641	2.227	70.0	34.375	9.34	1	2
44	2	1	0	1	0	14.629	2.026	70.45454545454545	43.3333333333333	10.25	1	2
46	1	0	0	2	1	16.036	1.841	56.52173913043478	44.1176470588235	8.77	1	2
41	1	0	1	2	1	14.396	2.308	87.8048780487805	20.0	10.33	1	2
42	1	0	1	2	2	13.187	2.079	57.14285714285714	17.2413793103448	11.75	1	2
46	2	0	1	2	0	17.789	2.482	89.13043478260869	20.6896551724138	8.04	0	2
40	2	0	1	2	1	8.307	1.199	85.0	30.5555555555556	8.3	0	2
30	2	2	1	2	0	18.991	2.654	80.0	9.09090909090909	8.93	0	2
34	2	1	0	2	1	15.513	3.194	67.64705882352942	5.40540540540541	17.35	0	2
57	2	0	0	1	1	13.527	2.092	49.122807017543856	40.0	8.82	0	2
45	2	1	0	2	1	9.489	2.066	66.66666666666666	30.3030303030303	7.51	0	2
37	1	0	0	1	2	12.387	1.938	62.16216216216216	12.5	9.26	0	2
55	1	0	1	2	2	10.99	2.352	61.81818181818181	22.5806451612903	9.63	0	2
38	1	0	0	1	0	15.658	1.386	71.05263157894737	9.375	11.82	0	2
40	1	2	1	1	1	23.255	1.748	40.0	44.4444444444444	10.21	0	2
13	1	1	1	1	1	15.947	1.585	23.076923076923077	34.6153846153846	6.78	1	2
41	1	0	1	2	0	14.743	1.517	51.21951219512195	28.0	9.15	1	2
40	2	0	1	0	0	12.443	1.61	27.500000000000004	57.1428571428571	9.01	1	1
45	1	0	1	1	0	16.532	1.529	2.2222222222222223	32.3529411764706	7.78	0	1
47	1	2	1	1	2	17.67	1.916	29.78723404255319	28.5714285714286	6.74	1	1
37	2	1	1	0	1	11.704	1.809	51.35135135135135	43.3333333333333	7.95	1	1
65	2	0	1	1	2	11.021	1.951	58.46153846153847	63.3333333333333	10.65	1	1
64	2	1	1	0	1	14.56	2.009	39.0625	60.6060606060606	9.72	1	1
51	2	0	1	0	1	12.258	1.995	64.70588235294117	57.6923076923077	9.72	0	1
80	1	2	0	1	0	21.488	1.483	66.25	30.4347826086957	8.0	0	1
